# Supplementary material for: Optimization and Benchmarking of RT-LAMP-CRISPR-Cas12a for the Detection of SARS-CoV-2 in Saliva
Source: Int J Mol Sci. 2025 Feb 20;26(5):1806. doi: 10.3390/ijms26051806 (PMC11899638; doi:10.3390/ijms26051806)
Supplement: Supplementary file 1 [file ijms-26-01806-s001.zip]

Archive with 1 entries (1 files):
- ijms-3463435-supplementary.pdf
